# Supplementary material for: Profiling Small RNA From Brain Extracellular Vesicles in Individuals With Depression
Source: Int J Neuropsychopharmacol. 2024 Mar 8;27(3):pyae013. doi: 10.1093/ijnp/pyae013 (PMC10946232; doi:10.1093/ijnp/pyae013)
Supplement: pyae013_suppl_Supplementary_Tables_S1 [file pyae013_suppl_supplementary_tables_s1.xls]

## Sheet: Sheet1
miRNA	TaqMan Advanced miRNA Assay #
Hsa-miR-9-5p	478214
Hsa-miR-103a-3p	478253
Hsa-miR-92a-3p	477827
Hsa-miR-129-5p	477896
Hsa-miR-499a-5p	478139
Hsa-miR-132-5p	478705
Hsa-let-7e-5p	478579
Hsa-miR-142-5p	477911
