# Supplementary material for: Profiling Small RNA From Brain Extracellular Vesicles in Individuals With Depression
Source: Int J Neuropsychopharmacol. 2024 Mar 8;27(3):pyae013. doi: 10.1093/ijnp/pyae013 (PMC10946232; doi:10.1093/ijnp/pyae013)
Supplement: pyae013_suppl_Supplementary_Tables_S2 [file pyae013_suppl_supplementary_tables_s2.xls]

## Sheet: Sheet1
Predited Targets of miR-129-5p	Predicted Targets of miR-92a-3p
SHISA9	SLC12A5
CALM1	EFR3A
MAN1A2	CDK16
ATG7	GOLGA3
ADARB1	ARID1B
WDR5B	SPRYD4
ELAVL3	AGO3
ZBTB44	LRCH1
XPNPEP3	PDZD2
CENPP	CACNA1I
NWD1	ARRDC3
THSD4	WWP2
MYT1L	GLYR1
KPNA4	FAM20C
PBX1	FHL2
DLK1	ATXN3
KCND2	DENND4B
SLIT3	PCMTD1
TOB2	ATRX
C11orf54	EVI5
FIGN	PCDH11Y
ZNF609	PITPNM2
CCDC43	XPNPEP3
NRXN1	HERPUD2
KLHL28	YIPF4
ARL6IP6	TNPO1
ZBTB33	TMEM255A
NR2C2	INSIG1
SMAD2	CPEB4
AKIRIN1	FOSL2
SMARCC1	DNAJB12
SP3	PLEKHG3
ZMAT3	TBC1D12
FRMD3	PRRC2B
WIPF2	LIN54
PRKCE	PER2
SGCD	TSC1
IFFO2	MCOLN2
RASSF6	NPNT
CSNK1G1	CCNE2
HOOK3	POLK
CACNG2	SPOCK2
GAPVD1	IKZF2
KIAA1958	SHOX
ZNF704	SYT1
U2SURP	LDLRAD4
ATXN7	SOCS5
WDFY3	FAAH2
CDC42EP3	RABGAP1L
ARPC5	GRAMD1B
NFIA	ELOVL6
RUNX1	RAP1B
ZNF618	RASSF3
PSD3	NEO1
OXNAD1	SETD7
CMIP	ATP8B1
ARID5B	PCDH9
SESN3	KCNC4
NFIB	STEAP2
CREB5	ZFHX3
ZMAT2	TRAF3
RBMS3	TRIP11
SNX27	FAM117B
NFIC	SLC38A11
RNF165	CAMK2A
SLC7A1	SLC1A2
C1RL	DCLK2
PREPL	MTHFD2
IFI44L	TP63
CTDSPL2	PRDM15
RNF38
LMO7
GLUL
CLOCK
EFR3A
TULP4
AGO3
F13A1
USP9X
LDB3
PDS5A
SPOP
CYP20A1
TGIF2
KLF7
MTR
C1orf21
BBX
WNT5A
FBXL4
KCTD20
DSE
SLC1A2
DDX6
SGK3
AMMECR1
MAPRE1
POFUT1
RPS6KA5
DDHD1
RBFOX2
ABLIM1
CREM
OSBPL8
ZNF268
RBM41
RSBN1
MAP2
JADE1
REEP1
HIPK2
MED29
PRDM1
ZFYVE16
IKZF2
POU2F2
IGF1
COX15
