# Supplementary material for: Profiling Small RNA From Brain Extracellular Vesicles in Individuals With Depression
Source: Int J Neuropsychopharmacol. 2024 Mar 8;27(3):pyae013. doi: 10.1093/ijnp/pyae013 (PMC10946232; doi:10.1093/ijnp/pyae013)
Supplement: pyae013_suppl_Supplementary_Tables_S3 [file pyae013_suppl_supplementary_tables_s3.xls]

## Sheet: 129-5p red network
#category	term ID	term description	observed gene count	background gene count	strength	false discovery rate	matching proteins in your network (IDs)	matching proteins in your network (labels)
GO Process	GO:0006357	Regulation of transcription by RNA polymerase II	12	2172	0.78	0.00045	9606.ENSP00000254480,9606.ENSP00000262160,9606.ENSP00000264634,9606.ENSP00000302665,9606.ENSP00000308741,9606.ENSP00000316357,9606.ENSP00000362981,9606.ENSP00000385571,9606.ENSP00000396103,9606.ENSP00000396843,9606.ENSP00000405890,9606.ENSP00000431603	SMARCC1,SMAD2,WNT5A,IGF1,CLOCK,USP9X,TGIF2,HIPK2,MYT1L,NFIC,PBX1,POU2F2
GO Process	GO:0045944	Positive regulation of transcription by RNA polymerase II	9	1253	0.89	0.0034	9606.ENSP00000254480,9606.ENSP00000262160,9606.ENSP00000264634,9606.ENSP00000302665,9606.ENSP00000308741,9606.ENSP00000385571,9606.ENSP00000396843,9606.ENSP00000405890,9606.ENSP00000431603	SMARCC1,SMAD2,WNT5A,IGF1,CLOCK,HIPK2,NFIC,PBX1,POU2F2
GO Process	GO:0007178	Transmembrane receptor protein serine/threonine kinase signaling pathway	5	195	1.45	0.0035	9606.ENSP00000262160,9606.ENSP00000316357,9606.ENSP00000337159,9606.ENSP00000362981,9606.ENSP00000385571	SMAD2,USP9X,ZFYVE16,TGIF2,HIPK2
GO Process	GO:0007167	Enzyme linked receptor protein signaling pathway	7	720	1.02	0.0058	9606.ENSP00000254480,9606.ENSP00000262160,9606.ENSP00000302665,9606.ENSP00000316357,9606.ENSP00000337159,9606.ENSP00000362981,9606.ENSP00000385571	SMARCC1,SMAD2,IGF1,USP9X,ZFYVE16,TGIF2,HIPK2
GO Process	GO:0045935	Positive regulation of nucleobase-containing compound metabolic process	10	1927	0.75	0.0058	9606.ENSP00000254480,9606.ENSP00000262160,9606.ENSP00000264634,9606.ENSP00000302665,9606.ENSP00000308741,9606.ENSP00000316357,9606.ENSP00000385571,9606.ENSP00000396843,9606.ENSP00000405890,9606.ENSP00000431603	SMARCC1,SMAD2,WNT5A,IGF1,CLOCK,USP9X,HIPK2,NFIC,PBX1,POU2F2
GO Process	GO:0045892	Negative regulation of transcription, DNA-templated	8	1273	0.83	0.0094	9606.ENSP00000262160,9606.ENSP00000264634,9606.ENSP00000308741,9606.ENSP00000316357,9606.ENSP00000362981,9606.ENSP00000385571,9606.ENSP00000396103,9606.ENSP00000396843	SMAD2,WNT5A,CLOCK,USP9X,TGIF2,HIPK2,MYT1L,NFIC
GO Process	GO:0071560	Cellular response to transforming growth factor beta stimulus	4	149	1.47	0.0094	9606.ENSP00000262160,9606.ENSP00000264634,9606.ENSP00000316357,9606.ENSP00000385571	SMAD2,WNT5A,USP9X,HIPK2
GO Process	GO:0051172	Negative regulation of nitrogen compound metabolic process	10	2429	0.65	0.0101	9606.ENSP00000254480,9606.ENSP00000262160,9606.ENSP00000264634,9606.ENSP00000302665,9606.ENSP00000308741,9606.ENSP00000316357,9606.ENSP00000362981,9606.ENSP00000385571,9606.ENSP00000396103,9606.ENSP00000396843	SMARCC1,SMAD2,WNT5A,IGF1,CLOCK,USP9X,TGIF2,HIPK2,MYT1L,NFIC
GO Process	GO:0010629	Negative regulation of gene expression	9	2014	0.69	0.0139	9606.ENSP00000262160,9606.ENSP00000264634,9606.ENSP00000302665,9606.ENSP00000308741,9606.ENSP00000316357,9606.ENSP00000362981,9606.ENSP00000385571,9606.ENSP00000396103,9606.ENSP00000396843	SMAD2,WNT5A,IGF1,CLOCK,USP9X,TGIF2,HIPK2,MYT1L,NFIC
GO Process	GO:0031324	Negative regulation of cellular metabolic process	10	2630	0.62	0.0139	9606.ENSP00000254480,9606.ENSP00000262160,9606.ENSP00000264634,9606.ENSP00000302665,9606.ENSP00000308741,9606.ENSP00000316357,9606.ENSP00000362981,9606.ENSP00000385571,9606.ENSP00000396103,9606.ENSP00000396843	SMARCC1,SMAD2,WNT5A,IGF1,CLOCK,USP9X,TGIF2,HIPK2,MYT1L,NFIC
GO Process	GO:0009952	Anterior/posterior pattern specification	4	214	1.31	0.016	9606.ENSP00000262160,9606.ENSP00000264634,9606.ENSP00000385571,9606.ENSP00000405890	SMAD2,WNT5A,HIPK2,PBX1
GO Process	GO:0048340	Paraxial mesoderm morphogenesis	2	10	2.34	0.0181	9606.ENSP00000262160,9606.ENSP00000264634	SMAD2,WNT5A
GO Process	GO:0071495	Cellular response to endogenous stimulus	7	1181	0.81	0.0181	9606.ENSP00000254480,9606.ENSP00000262160,9606.ENSP00000264634,9606.ENSP00000302665,9606.ENSP00000316357,9606.ENSP00000337159,9606.ENSP00000385571	SMARCC1,SMAD2,WNT5A,IGF1,USP9X,ZFYVE16,HIPK2
GO Process	GO:0038092	Nodal signaling pathway	2	11	2.3	0.0204	9606.ENSP00000262160,9606.ENSP00000362981	SMAD2,TGIF2
GO Process	GO:0010605	Negative regulation of macromolecule metabolic process	10	2875	0.58	0.0213	9606.ENSP00000254480,9606.ENSP00000262160,9606.ENSP00000264634,9606.ENSP00000302665,9606.ENSP00000308741,9606.ENSP00000316357,9606.ENSP00000362981,9606.ENSP00000385571,9606.ENSP00000396103,9606.ENSP00000396843	SMARCC1,SMAD2,WNT5A,IGF1,CLOCK,USP9X,TGIF2,HIPK2,MYT1L,NFIC
GO Process	GO:0071363	Cellular response to growth factor stimulus	5	494	1.04	0.0215	9606.ENSP00000262160,9606.ENSP00000264634,9606.ENSP00000316357,9606.ENSP00000337159,9606.ENSP00000385571	SMAD2,WNT5A,USP9X,ZFYVE16,HIPK2
GO Process	GO:0030510	Regulation of BMP signaling pathway	3	90	1.56	0.0246	9606.ENSP00000262160,9606.ENSP00000264634,9606.ENSP00000385571	SMAD2,WNT5A,HIPK2
GO Process	GO:0007166	Cell surface receptor signaling pathway	9	2325	0.62	0.0253	9606.ENSP00000254480,9606.ENSP00000262160,9606.ENSP00000264634,9606.ENSP00000302665,9606.ENSP00000316357,9606.ENSP00000337159,9606.ENSP00000362981,9606.ENSP00000385571,9606.ENSP00000405890	SMARCC1,SMAD2,WNT5A,IGF1,USP9X,ZFYVE16,TGIF2,HIPK2,PBX1
GO Process	GO:0007179	Transforming growth factor beta receptor signaling pathway	3	98	1.52	0.0287	9606.ENSP00000262160,9606.ENSP00000316357,9606.ENSP00000385571	SMAD2,USP9X,HIPK2
GO Process	GO:0000122	Negative regulation of transcription by RNA polymerase II	6	895	0.86	0.0294	9606.ENSP00000262160,9606.ENSP00000316357,9606.ENSP00000362981,9606.ENSP00000385571,9606.ENSP00000396103,9606.ENSP00000396843	SMAD2,USP9X,TGIF2,HIPK2,MYT1L,NFIC
GO Process	GO:0009887	Animal organ morphogenesis	6	967	0.83	0.0422	9606.ENSP00000254480,9606.ENSP00000262160,9606.ENSP00000264634,9606.ENSP00000385571,9606.ENSP00000396843,9606.ENSP00000405890	SMARCC1,SMAD2,WNT5A,HIPK2,NFIC,PBX1
GO Process	GO:0001655	Urogenital system development	4	315	1.14	0.0445	9606.ENSP00000254480,9606.ENSP00000262160,9606.ENSP00000264634,9606.ENSP00000405890	SMARCC1,SMAD2,WNT5A,PBX1
GO Process	GO:0035270	Endocrine system development	3	120	1.43	0.045	9606.ENSP00000262160,9606.ENSP00000264634,9606.ENSP00000405890	SMAD2,WNT5A,PBX1
GO Process	GO:0060039	Pericardium development	2	20	2.04	0.045	9606.ENSP00000262160,9606.ENSP00000264634	SMAD2,WNT5A
GO Process	GO:0090101	Negative regulation of transmembrane receptor protein serine/threonine kinase signaling pathway	3	124	1.42	0.0456	9606.ENSP00000262160,9606.ENSP00000264634,9606.ENSP00000385571	SMAD2,WNT5A,HIPK2
GO Function	GO:0140110	Transcription regulator activity	10	1657	0.82	0.0015	9606.ENSP00000254480,9606.ENSP00000262160,9606.ENSP00000264634,9606.ENSP00000308741,9606.ENSP00000362981,9606.ENSP00000385571,9606.ENSP00000396103,9606.ENSP00000396843,9606.ENSP00000405890,9606.ENSP00000431603	SMARCC1,SMAD2,WNT5A,CLOCK,TGIF2,HIPK2,MYT1L,NFIC,PBX1,POU2F2
GO Function	GO:0000976	Transcription regulatory region sequence-specific DNA binding	8	1028	0.93	0.0022	9606.ENSP00000262160,9606.ENSP00000264634,9606.ENSP00000308741,9606.ENSP00000362981,9606.ENSP00000396103,9606.ENSP00000396843,9606.ENSP00000405890,9606.ENSP00000431603	SMAD2,WNT5A,CLOCK,TGIF2,MYT1L,NFIC,PBX1,POU2F2
GO Function	GO:0000978	RNA polymerase II cis-regulatory region sequence-specific DNA binding	7	672	1.05	0.0022	9606.ENSP00000262160,9606.ENSP00000308741,9606.ENSP00000362981,9606.ENSP00000396103,9606.ENSP00000396843,9606.ENSP00000405890,9606.ENSP00000431603	SMAD2,CLOCK,TGIF2,MYT1L,NFIC,PBX1,POU2F2
GO Function	GO:0003700	DNA-binding transcription factor activity	8	1238	0.85	0.0026	9606.ENSP00000262160,9606.ENSP00000264634,9606.ENSP00000308741,9606.ENSP00000362981,9606.ENSP00000396103,9606.ENSP00000396843,9606.ENSP00000405890,9606.ENSP00000431603	SMAD2,WNT5A,CLOCK,TGIF2,MYT1L,NFIC,PBX1,POU2F2
GO Function	GO:0000981	DNA-binding transcription factor activity, RNA polymerase II-specific	7	1022	0.87	0.0061	9606.ENSP00000262160,9606.ENSP00000308741,9606.ENSP00000362981,9606.ENSP00000396103,9606.ENSP00000396843,9606.ENSP00000405890,9606.ENSP00000431603	SMAD2,CLOCK,TGIF2,MYT1L,NFIC,PBX1,POU2F2
GO Function	GO:0001228	DNA-binding transcription activator activity, RNA polymerase II-specific	5	449	1.08	0.0118	9606.ENSP00000262160,9606.ENSP00000308741,9606.ENSP00000396843,9606.ENSP00000405890,9606.ENSP00000431603	SMAD2,CLOCK,NFIC,PBX1,POU2F2
GO Function	GO:0046332	SMAD binding	3	75	1.64	0.0118	9606.ENSP00000262160,9606.ENSP00000316357,9606.ENSP00000385571	SMAD2,USP9X,HIPK2
GO Function	GO:0098772	Molecular function regulator	11	3422	0.54	0.0118	9606.ENSP00000254480,9606.ENSP00000262160,9606.ENSP00000264634,9606.ENSP00000302665,9606.ENSP00000308741,9606.ENSP00000362981,9606.ENSP00000385571,9606.ENSP00000396103,9606.ENSP00000396843,9606.ENSP00000405890,9606.ENSP00000431603	SMARCC1,SMAD2,WNT5A,IGF1,CLOCK,TGIF2,HIPK2,MYT1L,NFIC,PBX1,POU2F2
GO Function	GO:0070410	co-SMAD binding	2	11	2.3	0.0125	9606.ENSP00000262160,9606.ENSP00000316357	SMAD2,USP9X
GO Function	GO:0003677	DNA binding	9	2470	0.6	0.0259	9606.ENSP00000254480,9606.ENSP00000262160,9606.ENSP00000264634,9606.ENSP00000308741,9606.ENSP00000362981,9606.ENSP00000396103,9606.ENSP00000396843,9606.ENSP00000405890,9606.ENSP00000431603	SMARCC1,SMAD2,WNT5A,CLOCK,TGIF2,MYT1L,NFIC,PBX1,POU2F2
GO Component	GO:0000790	Nuclear chromatin	8	1048	0.92	0.0032	9606.ENSP00000254480,9606.ENSP00000262160,9606.ENSP00000308741,9606.ENSP00000362981,9606.ENSP00000396103,9606.ENSP00000396843,9606.ENSP00000405890,9606.ENSP00000431603	SMARCC1,SMAD2,CLOCK,TGIF2,MYT1L,NFIC,PBX1,POU2F2
KEGG	hsa04350	TGF-beta signaling pathway	3	91	1.55	0.0279	9606.ENSP00000262160,9606.ENSP00000337159,9606.ENSP00000362981	SMAD2,ZFYVE16,TGIF2
KEGG	hsa04550	Signaling pathways regulating pluripotency of stem cells	3	140	1.37	0.0482	9606.ENSP00000262160,9606.ENSP00000264634,9606.ENSP00000302665	SMAD2,WNT5A,IGF1
KEGG	hsa05225	Hepatocellular carcinoma	3	160	1.31	0.0482	9606.ENSP00000254480,9606.ENSP00000262160,9606.ENSP00000264634	SMARCC1,SMAD2,WNT5A
Reactome	HSA-2173795	Downregulation of SMAD2/3:SMAD4 transcriptional activity	3	22	2.17	0.0032	9606.ENSP00000262160,9606.ENSP00000316357,9606.ENSP00000362981	SMAD2,USP9X,TGIF2
Reactome	HSA-9006936	Signaling by TGFB family members	4	101	1.63	0.0032	9606.ENSP00000262160,9606.ENSP00000316357,9606.ENSP00000337159,9606.ENSP00000362981	SMAD2,USP9X,ZFYVE16,TGIF2
WikiPathways	WP3674	Tgif disruption of Shh signaling	2	9	2.38	0.0296	9606.ENSP00000262160,9606.ENSP00000362981	SMAD2,TGIF2
UniProt Keywords	KW-0805	Transcription regulation	10	2272	0.68	0.0055	9606.ENSP00000254480,9606.ENSP00000262160,9606.ENSP00000308741,9606.ENSP00000314343,9606.ENSP00000362981,9606.ENSP00000385571,9606.ENSP00000396103,9606.ENSP00000396843,9606.ENSP00000405890,9606.ENSP00000431603	SMARCC1,SMAD2,CLOCK,MED29,TGIF2,HIPK2,MYT1L,NFIC,PBX1,POU2F2

## Sheet: 92a-3p light blue network
#category	term ID	term description	observed gene count	background gene count	strength	false discovery rate	matching proteins in your network (IDs)	matching proteins in your network (labels)
GO Process	GO:0001505	Regulation of neurotransmitter levels	4	231	1.58	0.0313	9606.ENSP00000250559,9606.ENSP00000261205,9606.ENSP00000278379,9606.ENSP00000381412	RAP1B,SYT1,SLC1A2,CAMK2A
GO Component	GO:0030054	Cell junction	7	2075	0.87	0.0077	9606.ENSP00000250559,9606.ENSP00000261205,9606.ENSP00000265085,9606.ENSP00000278379,9606.ENSP00000298552,9606.ENSP00000381412,9606.ENSP00000387694	RAP1B,SYT1,CPEB4,SLC1A2,TSC1,CAMK2A,SLC12A5
GO Component	GO:0043005	Neuron projection	6	1366	0.98	0.0077	9606.ENSP00000261205,9606.ENSP00000265085,9606.ENSP00000278379,9606.ENSP00000298552,9606.ENSP00000381412,9606.ENSP00000387694	SYT1,CPEB4,SLC1A2,TSC1,CAMK2A,SLC12A5
GO Component	GO:0045202	Synapse	6	1351	0.98	0.0077	9606.ENSP00000261205,9606.ENSP00000265085,9606.ENSP00000278379,9606.ENSP00000298552,9606.ENSP00000381412,9606.ENSP00000387694	SYT1,CPEB4,SLC1A2,TSC1,CAMK2A,SLC12A5
GO Component	GO:0098984	Neuron to neuron synapse	4	374	1.37	0.0077	9606.ENSP00000261205,9606.ENSP00000265085,9606.ENSP00000298552,9606.ENSP00000381412	SYT1,CPEB4,TSC1,CAMK2A
GO Component	GO:0030424	Axon	4	646	1.13	0.0421	9606.ENSP00000261205,9606.ENSP00000265085,9606.ENSP00000278379,9606.ENSP00000298552	SYT1,CPEB4,SLC1A2,TSC1
Monarch	HP:0002133	Status epilepticus	4	176	1.69	0.0083	9606.ENSP00000278379,9606.ENSP00000298552,9606.ENSP00000381412,9606.ENSP00000387694	SLC1A2,TSC1,CAMK2A,SLC12A5
