# Supplementary material for: Profiling Small RNA From Brain Extracellular Vesicles in Individuals With Depression
Source: Int J Neuropsychopharmacol. 2024 Mar 8;27(3):pyae013. doi: 10.1093/ijnp/pyae013 (PMC10946232; doi:10.1093/ijnp/pyae013)
Supplement: pyae013_suppl_Supplementary_Tables_S4 [file pyae013_suppl_supplementary_tables_s4.xls]

## Sheet: Clusterprofiler R 129-5p
	ID	Description	GeneRatio	BgRatio	pvalue	p.adjust	qvalue	geneID	Count
GO:0061564	GO:0061564	axon development	11/109	467/18722	8.81e-05	8.81e-05	0.0756574	ADARB1/SLIT3/NRXN1/NFIB/RNF165/USP9X/KLF7/MTR/WNT5A/RPS6KA5/MAP2	11
GO:0007409	GO:0007409	axonogenesis	10/109	418/18722	0.000164811	0.000164811	0.0756574	ADARB1/SLIT3/NRXN1/NFIB/RNF165/USP9X/KLF7/WNT5A/RPS6KA5/MAP2	10
GO:0030510	GO:0030510	regulation of BMP signaling pathway	5/109	96/18722	0.000244766	0.000244766	0.0756574	SMAD2/RNF165/CTDSPL2/WNT5A/HIPK2	5
GO:0030509	GO:0030509	BMP signaling pathway	6/109	152/18722	0.00026411	0.00026411	0.0756574	SMAD2/RNF165/CTDSPL2/USP9X/WNT5A/HIPK2	6
GO:0030325	GO:0030325	adrenal gland development	3/109	23/18722	0.000312308	0.000312308	0.0756574	PBX1/SMAD2/ARID5B	3
GO:0001779	GO:0001779	natural killer cell differentiation	3/109	24/18722	0.000355415	0.000355415	0.0756574	PBX1/SP3/PRDM1	3
GO:0007411	GO:0007411	axon guidance	7/109	227/18722	0.000367118	0.000367118	0.0756574	SLIT3/NRXN1/NFIB/RNF165/KLF7/WNT5A/RPS6KA5	7
GO:0097485	GO:0097485	neuron projection guidance	7/109	228/18722	0.000376955	0.000376955	0.0756574	SLIT3/NRXN1/NFIB/RNF165/KLF7/WNT5A/RPS6KA5	7
GO:0048596	GO:0048596	embryonic camera-type eye morphogenesis	3/109	25/18722	0.000402175	0.000402175	0.0756574	SP3/WNT5A/HIPK2	3
GO:0071772	GO:0071772	response to BMP	6/109	165/18722	0.00040986	0.00040986	0.0756574	SMAD2/RNF165/CTDSPL2/USP9X/WNT5A/HIPK2	6
GO:0071773	GO:0071773	cellular response to BMP stimulus	6/109	165/18722	0.00040986	0.00040986	0.0756574	SMAD2/RNF165/CTDSPL2/USP9X/WNT5A/HIPK2	6
GO:0051099	GO:0051099	positive regulation of binding	6/109	173/18722	0.000526757	0.000526757	0.0891329	CALM1/ZNF618/WNT5A/MAPRE1/HIPK2/IGF1	6
GO:0051968	GO:0051968	positive regulation of synaptic transmission, glutamatergic	3/109	30/18722	0.000695065	0.000695065	0.108565	NRXN1/CACNG2/GLUL	3
GO:0032148	GO:0032148	activation of protein kinase B activity	3/109	31/18722	0.00076629	0.00076629	0.111141	WNT5A/OSBPL8/IGF1	3
GO:0035270	GO:0035270	endocrine system development	5/109	127/18722	0.000882912	0.000882912	0.117046	PBX1/SMAD2/ARID5B/CLOCK/WNT5A	5
GO:0048048	GO:0048048	embryonic eye morphogenesis	3/109	33/18722	0.000922289	0.000922289	0.117046	SP3/WNT5A/HIPK2	3
GO:0031076	GO:0031076	embryonic camera-type eye development	3/109	35/18722	0.00109707	0.00109707	0.131037	SP3/WNT5A/HIPK2	3
GO:0051098	GO:0051098	regulation of binding	8/109	363/18722	0.00128294	0.00128294	0.144725	CALM1/SMAD2/ZNF618/WNT5A/MAPRE1/MAP2/HIPK2/IGF1	8
GO:0048340	GO:0048340	paraxial mesoderm morphogenesis	2/109	10/18722	0.00146601	0.00146601	0.14564	SMAD2/WNT5A	2
GO:1904526	GO:1904526	regulation of microtubule binding	2/109	10/18722	0.00146601	0.00146601	0.14564	MAPRE1/MAP2	2
GO:0046326	GO:0046326	positive regulation of glucose import	3/109	39/18722	0.00150623	0.00150623	0.14564	SLC1A2/OSBPL8/IGF1	3
GO:0031111	GO:0031111	negative regulation of microtubule polymerization or depolymerization	3/109	40/18722	0.0016215	0.0016215	0.149659	ATXN7/MAPRE1/MAP2	3
GO:0030101	GO:0030101	natural killer cell activation	4/109	88/18722	0.00174147	0.00174147	0.153744	PBX1/SP3/SNX27/PRDM1	4
GO:0002066	GO:0002066	columnar/cuboidal epithelial cell development	3/109	44/18722	0.00213725	0.00213725	0.180823	CLOCK/WNT5A/PRDM1	3
GO:0010828	GO:0010828	positive regulation of glucose transmembrane transport	3/109	46/18722	0.00242912	0.00242912	0.197296	SLC1A2/OSBPL8/IGF1	3
GO:0031115	GO:0031115	negative regulation of microtubule polymerization	2/109	14/18722	0.00291986	0.00291986	0.227952	MAPRE1/MAP2	2
GO:0007517	GO:0007517	muscle organ development	7/109	327/18722	0.00303109	0.00303109	0.227952	ADARB1/ZNF609/AKIRIN1/SGCD/ARID5B/WNT5A/IGF1	7
GO:0030514	GO:0030514	negative regulation of BMP signaling pathway	3/109	52/18722	0.00344831	0.00344831	0.250067	CTDSPL2/WNT5A/HIPK2	3
GO:0001655	GO:0001655	urogenital system development	7/109	338/18722	0.00363566	0.00363566	0.254562	PBX1/SMAD2/SMARCC1/NFIA/ARID5B/WNT5A/PRDM1	7
GO:0030324	GO:0030324	lung development	5/109	177/18722	0.0037784	0.0037784	0.255738	MAN1A2/SMAD2/SP3/NFIB/WNT5A	5
GO:0030323	GO:0030323	respiratory tube development	5/109	181/18722	0.00415398	0.00415398	0.265229	MAN1A2/SMAD2/SP3/NFIB/WNT5A	5
GO:0043388	GO:0043388	positive regulation of DNA binding	3/109	56/18722	0.00425311	0.00425311	0.265229	CALM1/HIPK2/IGF1	3
GO:0048339	GO:0048339	paraxial mesoderm development	2/109	17/18722	0.00431433	0.00431433	0.265229	SMAD2/WNT5A	2
GO:0007041	GO:0007041	lysosomal transport	4/109	114/18722	0.00444111	0.00444111	0.265229	HOOK3/CACNG2/SNX27/ZFYVE16	4
GO:0007178	GO:0007178	transmembrane receptor protein serine/threonine kinase signaling pathway	7/109	355/18722	0.00474571	0.00474571	0.26819	SMAD2/RNF165/CTDSPL2/USP9X/TGIF2/WNT5A/HIPK2	7
GO:0046324	GO:0046324	regulation of glucose import	3/109	59/18722	0.00492546	0.00492546	0.26819	SLC1A2/OSBPL8/IGF1	3
GO:0048675	GO:0048675	axon extension	4/109	120/18722	0.00532414	0.00532414	0.26819	SLIT3/USP9X/WNT5A/MAP2	4
GO:0038092	GO:0038092	nodal signaling pathway	2/109	19/18722	0.00538366	0.00538366	0.26819	SMAD2/TGIF2	2
GO:0060039	GO:0060039	pericardium development	2/109	19/18722	0.00538366	0.00538366	0.26819	SMAD2/WNT5A	2
GO:0060216	GO:0060216	definitive hemopoiesis	2/109	19/18722	0.00538366	0.00538366	0.26819	SP3/RBFOX2	2
GO:0048706	GO:0048706	embryonic skeletal system development	4/109	121/18722	0.00548191	0.00548191	0.26819	PBX1/SMAD2/SP3/WNT5A	4
GO:0023061	GO:0023061	signal release	8/109	463/18722	0.00567891	0.00567891	0.26819	CALM1/NRXN1/SMAD2/PRKCE/PREPL/GLUL/CLOCK/KLF7	8
GO:0030073	GO:0030073	insulin secretion	5/109	195/18722	0.0056794	0.0056794	0.26819	SMAD2/PRKCE/GLUL/CLOCK/KLF7	5
GO:0009952	GO:0009952	anterior/posterior pattern specification	5/109	201/18722	0.00644066	0.00644066	0.286913	PBX1/SMAD2/WNT5A/POFUT1/HIPK2	5
GO:0035418	GO:0035418	protein localization to synapse	3/109	65/18722	0.00645355	0.00645355	0.286913	NRXN1/CACNG2/WNT5A	3
GO:0060541	GO:0060541	respiratory system development	5/109	203/18722	0.0067096	0.0067096	0.286913	MAN1A2/SMAD2/SP3/NFIB/WNT5A	5
GO:0035264	GO:0035264	multicellular organism growth	4/109	132/18722	0.00742746	0.00742746	0.286913	ADARB1/ARID5B/SLC1A2/IGF1	4
GO:0051966	GO:0051966	regulation of synaptic transmission, glutamatergic	3/109	69/18722	0.00761242	0.00761242	0.286913	NRXN1/CACNG2/GLUL	3
GO:0003323	GO:0003323	type B pancreatic cell development	2/109	23/18722	0.00784556	0.00784556	0.286913	CLOCK/WNT5A	2
GO:0060384	GO:0060384	innervation	2/109	23/18722	0.00784556	0.00784556	0.286913	ADARB1/RNF165	2
GO:0048511	GO:0048511	rhythmic process	6/109	298/18722	0.00797774	0.00797774	0.286913	ATG7/KCND2/SLIT3/CLOCK/USP9X/CREM	6
GO:0009749	GO:0009749	response to glucose	5/109	212/18722	0.00801782	0.00801782	0.286913	ATG7/SMAD2/PRKCE/GLUL/KLF7	5
GO:0003281	GO:0003281	ventricular septum development	3/109	71/18722	0.00823495	0.00823495	0.286913	SLIT3/WNT5A/PRDM1	3
GO:0072001	GO:0072001	renal system development	6/109	302/18722	0.00848928	0.00848928	0.286913	PBX1/SMAD2/NFIA/ARID5B/WNT5A/PRDM1	6
GO:0042246	GO:0042246	tissue regeneration	3/109	72/18722	0.00855713	0.00855713	0.286913	AKIRIN1/RUNX1/IGF1	3
GO:0032273	GO:0032273	positive regulation of protein polymerization	4/109	138/18722	0.00865878	0.00865878	0.286913	PRKCE/CDC42EP3/ARPC5/MAPRE1	4
GO:0072089	GO:0072089	stem cell proliferation	3/109	73/18722	0.00888662	0.00888662	0.286913	RUNX1/AGO3/WNT5A	3
GO:0009746	GO:0009746	response to hexose	5/109	219/18722	0.00915085	0.00915085	0.286913	ATG7/SMAD2/PRKCE/GLUL/KLF7	5
GO:0034764	GO:0034764	positive regulation of transmembrane transport	5/109	219/18722	0.00915085	0.00915085	0.286913	CALM1/CACNG2/SLC1A2/OSBPL8/IGF1	5
GO:0046323	GO:0046323	glucose import	3/109	74/18722	0.00922347	0.00922347	0.286913	SLC1A2/OSBPL8/IGF1	3
GO:0051450	GO:0051450	myoblast proliferation	2/109	25/18722	0.00923295	0.00923295	0.286913	ZNF609/IGF1	2
GO:0060074	GO:0060074	synapse maturation	2/109	25/18722	0.00923295	0.00923295	0.286913	NRXN1/NFIA	2
GO:0062009	GO:0062009	secondary palate development	2/109	25/18722	0.00923295	0.00923295	0.286913	SMAD2/WNT5A	2
GO:2000311	GO:2000311	regulation of AMPA receptor activity	2/109	25/18722	0.00923295	0.00923295	0.286913	SHISA9/CACNG2	2
GO:0021952	GO:0021952	central nervous system projection neuron axonogenesis	2/109	26/18722	0.00996463	0.00996463	0.286913	ADARB1/NFIB	2
GO:0042634	GO:0042634	regulation of hair cycle	2/109	26/18722	0.00996463	0.00996463	0.286913	CLOCK/WNT5A	2
GO:0071425	GO:0071425	hematopoietic stem cell proliferation	2/109	26/18722	0.00996463	0.00996463	0.286913	RUNX1/WNT5A	2
GO:1904861	GO:1904861	excitatory synapse assembly	2/109	26/18722	0.00996463	0.00996463	0.286913	NRXN1/WNT5A	2
GO:0034284	GO:0034284	response to monosaccharide	5/109	225/18722	0.0102064	0.0102064	0.286913	ATG7/SMAD2/PRKCE/GLUL/KLF7	5
GO:0010827	GO:0010827	regulation of glucose transmembrane transport	3/109	77/18722	0.0102785	0.0102785	0.286913	SLC1A2/OSBPL8/IGF1	3
GO:0031016	GO:0031016	pancreas development	3/109	77/18722	0.0102785	0.0102785	0.286913	SMAD2/CLOCK/WNT5A	3
GO:0048644	GO:0048644	muscle organ morphogenesis	3/109	77/18722	0.0102785	0.0102785	0.286913	ADARB1/ARID5B/WNT5A	3
GO:0018105	GO:0018105	peptidyl-serine phosphorylation	6/109	315/18722	0.0103149	0.0103149	0.286913	PRKCE/CSNK1G1/WNT5A/SGK3/RPS6KA5/HIPK2	6
GO:0050905	GO:0050905	neuromuscular process	4/109	148/18722	0.0109947	0.0109947	0.297455	ADARB1/NRXN1/RBFOX2/HIPK2	4
GO:0009791	GO:0009791	post-embryonic development	3/109	80/18722	0.0114008	0.0114008	0.297455	SMAD2/ARID5B/PRDM1	3
GO:0010464	GO:0010464	regulation of mesenchymal cell proliferation	2/109	28/18722	0.0115024	0.0115024	0.297455	NFIB/WNT5A	2
GO:0032271	GO:0032271	regulation of protein polymerization	5/109	232/18722	0.0115401	0.0115401	0.297455	PRKCE/CDC42EP3/ARPC5/MAPRE1/MAP2	5
GO:0048592	GO:0048592	eye morphogenesis	4/109	151/18722	0.0117672	0.0117672	0.297455	SP3/WNT5A/HIPK2/PRDM1	4
GO:0021954	GO:0021954	central nervous system neuron development	3/109	81/18722	0.01179	0.01179	0.297455	ADARB1/NFIB/MAP2	3
GO:0048588	GO:0048588	developmental cell growth	5/109	234/18722	0.011942	0.011942	0.297455	SLIT3/USP9X/WNT5A/MAP2/IGF1	5
GO:0048608	GO:0048608	reproductive structure development	7/109	424/18722	0.0120157	0.0120157	0.297455	SLIT3/SMARCC1/SP3/ARID5B/RNF38/WNT5A/PRDM1	7
GO:0002068	GO:0002068	glandular epithelial cell development	2/109	29/18722	0.0123079	0.0123079	0.297455	CLOCK/WNT5A	2
GO:0003309	GO:0003309	type B pancreatic cell differentiation	2/109	29/18722	0.0123079	0.0123079	0.297455	CLOCK/WNT5A	2
GO:0030072	GO:0030072	peptide hormone secretion	5/109	236/18722	0.0123534	0.0123534	0.297455	SMAD2/PRKCE/GLUL/CLOCK/KLF7	5
GO:0061458	GO:0061458	reproductive system development	7/109	427/18722	0.0124518	0.0124518	0.297455	SLIT3/SMARCC1/SP3/ARID5B/RNF38/WNT5A/PRDM1	7
GO:0010800	GO:0010800	positive regulation of peptidyl-threonine phosphorylation	2/109	30/18722	0.0131374	0.0131374	0.302572	CALM1/WNT5A	2
GO:0099068	GO:0099068	postsynapse assembly	2/109	30/18722	0.0131374	0.0131374	0.302572	NRXN1/WNT5A	2
GO:0007034	GO:0007034	vacuolar transport	4/109	157/18722	0.0134152	0.0134152	0.302572	HOOK3/CACNG2/SNX27/ZFYVE16	4
GO:0032092	GO:0032092	positive regulation of protein binding	3/109	85/18722	0.0134228	0.0134228	0.302572	WNT5A/MAPRE1/HIPK2	3
GO:0060021	GO:0060021	roof of mouth development	3/109	85/18722	0.0134228	0.0134228	0.302572	SMAD2/ARID5B/WNT5A	3
GO:0002790	GO:0002790	peptide secretion	5/109	242/18722	0.0136449	0.0136449	0.302572	SMAD2/PRKCE/GLUL/CLOCK/KLF7	5
GO:0048732	GO:0048732	gland development	7/109	436/18722	0.0138288	0.0138288	0.302572	PBX1/SMAD2/SMARCC1/SP3/ARID5B/NFIB/WNT5A	7
GO:0018209	GO:0018209	peptidyl-serine modification	6/109	338/18722	0.0142027	0.0142027	0.302572	PRKCE/CSNK1G1/WNT5A/SGK3/RPS6KA5/HIPK2	6
GO:0050804	GO:0050804	modulation of chemical synaptic transmission	7/109	439/18722	0.0143112	0.0143112	0.302572	SHISA9/CALM1/NRXN1/PRKCE/CACNG2/PREPL/GLUL	7
GO:0051090	GO:0051090	regulation of DNA-binding transcription factor activity	7/109	440/18722	0.0144746	0.0144746	0.302572	NWD1/ARID5B/CLOCK/WNT5A/SGK3/RPS6KA5/HIPK2	7
GO:0099177	GO:0099177	regulation of trans-synaptic signaling	7/109	440/18722	0.0144746	0.0144746	0.302572	SHISA9/CALM1/NRXN1/PRKCE/CACNG2/PREPL/GLUL	7
GO:0031110	GO:0031110	regulation of microtubule polymerization or depolymerization	3/109	88/18722	0.0147279	0.0147279	0.302572	ATXN7/MAPRE1/MAP2	3
GO:0008156	GO:0008156	negative regulation of DNA replication	2/109	32/18722	0.0148672	0.0148672	0.302572	ATG7/PDS5A	2
GO:0035883	GO:0035883	enteroendocrine cell differentiation	2/109	32/18722	0.0148672	0.0148672	0.302572	CLOCK/WNT5A	2
GO:0050806	GO:0050806	positive regulation of synaptic transmission	4/109	164/18722	0.0155154	0.0155154	0.302572	NRXN1/PRKCE/CACNG2/GLUL	4
GO:0097581	GO:0097581	lamellipodium organization	3/109	90/18722	0.0156365	0.0156365	0.302572	AKIRIN1/ARPC5/ABLIM1	3
GO:0010259	GO:0010259	multicellular organism aging	2/109	33/18722	0.0157668	0.0157668	0.302572	RNF165/SLC1A2	2
GO:0071539	GO:0071539	protein localization to centrosome	2/109	33/18722	0.0157668	0.0157668	0.302572	HOOK3/MAPRE1	2
GO:0050796	GO:0050796	regulation of insulin secretion	4/109	165/18722	0.0158314	0.0158314	0.302572	PRKCE/GLUL/CLOCK/KLF7	4
GO:0061448	GO:0061448	connective tissue development	5/109	252/18722	0.0159949	0.0159949	0.302572	RUNX1/ARID5B/NFIB/KLF7/WNT5A	5
GO:0002065	GO:0002065	columnar/cuboidal epithelial cell differentiation	3/109	91/18722	0.0161024	0.0161024	0.302572	CLOCK/WNT5A/PRDM1	3
GO:0009743	GO:0009743	response to carbohydrate	5/109	253/18722	0.0162439	0.0162439	0.302572	ATG7/SMAD2/PRKCE/GLUL/KLF7	5
GO:0035249	GO:0035249	synaptic transmission, glutamatergic	3/109	92/18722	0.0165761	0.0165761	0.302572	NRXN1/CACNG2/GLUL	3
GO:0014072	GO:0014072	response to isoquinoline alkaloid	2/109	34/18722	0.0166893	0.0166893	0.302572	ATG7/PRKCE	2
GO:0030851	GO:0030851	granulocyte differentiation	2/109	34/18722	0.0166893	0.0166893	0.302572	SP3/RUNX1	2
GO:0031128	GO:0031128	developmental induction	2/109	34/18722	0.0166893	0.0166893	0.302572	WNT5A/HIPK2	2
GO:0043278	GO:0043278	response to morphine	2/109	34/18722	0.0166893	0.0166893	0.302572	ATG7/PRKCE	2
GO:0090092	GO:0090092	regulation of transmembrane receptor protein serine/threonine kinase signaling pathway	5/109	256/18722	0.0170061	0.0170061	0.305588	SMAD2/RNF165/CTDSPL2/WNT5A/HIPK2	5
GO:1902414	GO:1902414	protein localization to cell junction	3/109	94/18722	0.0175468	0.0175468	0.30868	NRXN1/CACNG2/WNT5A	3
GO:0021955	GO:0021955	central nervous system neuron axonogenesis	2/109	35/18722	0.0176343	0.0176343	0.30868	ADARB1/NFIB	2
GO:1905508	GO:1905508	protein localization to microtubule organizing center	2/109	35/18722	0.0176343	0.0176343	0.30868	HOOK3/MAPRE1	2
GO:0006260	GO:0006260	DNA replication	5/109	260/18722	0.018059	0.018059	0.309813	ATG7/NFIA/NFIB/NFIC/PDS5A	5
GO:0051091	GO:0051091	positive regulation of DNA-binding transcription factor activity	5/109	260/18722	0.018059	0.018059	0.309813	ARID5B/CLOCK/WNT5A/RPS6KA5/HIPK2	5
GO:1990138	GO:1990138	neuron projection extension	4/109	172/18722	0.0181568	0.0181568	0.309813	SLIT3/USP9X/WNT5A/MAP2	4
GO:0009306	GO:0009306	protein secretion	6/109	359/18722	0.0185579	0.0185579	0.314019	SMAD2/PRKCE/GLUL/CLOCK/KLF7/IGF1	6
GO:0035592	GO:0035592	establishment of protein localization to extracellular region	6/109	360/18722	0.0187857	0.0187857	0.315247	SMAD2/PRKCE/GLUL/CLOCK/KLF7/IGF1	6
GO:0015833	GO:0015833	peptide transport	5/109	264/18722	0.0191542	0.0191542	0.315709	SMAD2/PRKCE/GLUL/CLOCK/KLF7	5
GO:0030513	GO:0030513	positive regulation of BMP signaling pathway	2/109	37/18722	0.0195907	0.0195907	0.315709	SMAD2/RNF165	2
GO:0043403	GO:0043403	skeletal muscle tissue regeneration	2/109	37/18722	0.0195907	0.0195907	0.315709	AKIRIN1/IGF1	2
GO:0048846	GO:0048846	axon extension involved in axon guidance	2/109	37/18722	0.0195907	0.0195907	0.315709	SLIT3/WNT5A	2
GO:1902284	GO:1902284	neuron projection extension involved in neuron projection guidance	2/109	37/18722	0.0195907	0.0195907	0.315709	SLIT3/WNT5A	2
GO:0071453	GO:0071453	cellular response to oxygen levels	4/109	177/18722	0.0199414	0.0199414	0.318831	ATG7/KCND2/PRKCE/HIPK2	4
GO:0030838	GO:0030838	positive regulation of actin filament polymerization	3/109	99/18722	0.02011	0.02011	0.319014	PRKCE/CDC42EP3/ARPC5	3
GO:0050708	GO:0050708	regulation of protein secretion	5/109	268/18722	0.0202924	0.0202924	0.319413	PRKCE/GLUL/CLOCK/KLF7/IGF1	5
GO:0000578	GO:0000578	embryonic axis specification	2/109	38/18722	0.0206015	0.0206015	0.320509	SMAD2/WNT5A	2
GO:0071692	GO:0071692	protein localization to extracellular region	6/109	368/18722	0.0206777	0.0206777	0.320509	SMAD2/PRKCE/GLUL/CLOCK/KLF7/IGF1	6
GO:0010721	GO:0010721	negative regulation of cell development	4/109	180/18722	0.0210624	0.0210624	0.323998	HOOK3/WNT5A/MAP2/IGF1	4
GO:0001654	GO:0001654	eye development	6/109	371/18722	0.0214195	0.0214195	0.327014	PBX1/SP3/TGIF2/WNT5A/HIPK2/PRDM1	6
GO:0010463	GO:0010463	mesenchymal cell proliferation	2/109	39/18722	0.0216336	0.0216336	0.327818	NFIB/WNT5A	2
GO:0003279	GO:0003279	cardiac septum development	3/109	103/18722	0.0223013	0.0223013	0.331603	SLIT3/WNT5A/PRDM1	3
GO:0150063	GO:0150063	visual system development	6/109	375/18722	0.0224364	0.0224364	0.331603	PBX1/SP3/TGIF2/WNT5A/HIPK2/PRDM1	6
GO:0016049	GO:0016049	cell growth	7/109	482/18722	0.0226128	0.0226128	0.331603	SLIT3/USP9X/WNT5A/SGK3/MAP2/JADE1/IGF1	7
GO:0060412	GO:0060412	ventricular septum morphogenesis	2/109	40/18722	0.0226869	0.0226869	0.331603	SLIT3/WNT5A	2
GO:0007548	GO:0007548	sex differentiation	5/109	276/18722	0.0226999	0.0226999	0.331603	PBX1/SLIT3/ARID5B/RNF38/WNT5A	5
GO:0060612	GO:0060612	adipose tissue development	2/109	41/18722	0.023761	0.023761	0.344624	ARID5B/KLF7	2
GO:0048880	GO:0048880	sensory system development	6/109	381/18722	0.0240222	0.0240222	0.344958	PBX1/SP3/TGIF2/WNT5A/HIPK2/PRDM1	6
GO:0030308	GO:0030308	negative regulation of cell growth	4/109	188/18722	0.0242386	0.0242386	0.344958	SLIT3/WNT5A/MAP2/JADE1	4
GO:1902903	GO:1902903	regulation of supramolecular fiber organization	6/109	382/18722	0.0242937	0.0242937	0.344958	PRKCE/ATXN7/CDC42EP3/ARPC5/MAPRE1/MAP2	6
GO:0071312	GO:0071312	cellular response to alkaloid	2/109	42/18722	0.0248556	0.0248556	0.349939	ATG7/SLC1A2	2
GO:0030517	GO:0030517	negative regulation of axon extension	2/109	43/18722	0.0259705	0.0259705	0.349939	WNT5A/MAP2	2
GO:0014812	GO:0014812	muscle cell migration	3/109	110/18722	0.0264375	0.0264375	0.349939	AKIRIN1/ARPC5/IGF1	3
GO:1904659	GO:1904659	glucose transmembrane transport	3/109	110/18722	0.0264375	0.0264375	0.349939	SLC1A2/OSBPL8/IGF1	3
GO:0090288	GO:0090288	negative regulation of cellular response to growth factor stimulus	3/109	111/18722	0.0270597	0.0270597	0.349939	CTDSPL2/WNT5A/HIPK2	3
GO:0060324	GO:0060324	face development	2/109	44/18722	0.0271055	0.0271055	0.349939	ARID5B/WNT5A	2
GO:0089718	GO:0089718	amino acid import across plasma membrane	2/109	44/18722	0.0271055	0.0271055	0.349939	SLC7A1/SLC1A2	2
GO:0043393	GO:0043393	regulation of protein binding	4/109	196/18722	0.0276905	0.0276905	0.349939	WNT5A/MAPRE1/MAP2/HIPK2	4
GO:0090276	GO:0090276	regulation of peptide hormone secretion	4/109	196/18722	0.0276905	0.0276905	0.349939	PRKCE/GLUL/CLOCK/KLF7	4
GO:0030850	GO:0030850	prostate gland development	2/109	45/18722	0.0282601	0.0282601	0.349939	SMARCC1/WNT5A	2
GO:0048546	GO:0048546	digestive tract morphogenesis	2/109	45/18722	0.0282601	0.0282601	0.349939	SMAD2/WNT5A	2
GO:0001822	GO:0001822	kidney development	5/109	293/18722	0.0284139	0.0284139	0.349939	PBX1/SMAD2/ARID5B/WNT5A/PRDM1	5
GO:0031099	GO:0031099	regeneration	4/109	198/18722	0.028597	0.028597	0.349939	AKIRIN1/RUNX1/MTR/IGF1	4
GO:0008645	GO:0008645	hexose transmembrane transport	3/109	114/18722	0.028973	0.028973	0.349939	SLC1A2/OSBPL8/IGF1	3
GO:0046660	GO:0046660	female sex differentiation	3/109	114/18722	0.028973	0.028973	0.349939	SLIT3/ARID5B/WNT5A	3
GO:0090100	GO:0090100	positive regulation of transmembrane receptor protein serine/threonine kinase signaling pathway	3/109	114/18722	0.028973	0.028973	0.349939	SMAD2/RNF165/HIPK2	3
GO:0046879	GO:0046879	hormone secretion	5/109	295/18722	0.0291408	0.0291408	0.349939	SMAD2/PRKCE/GLUL/CLOCK/KLF7	5
GO:0031018	GO:0031018	endocrine pancreas development	2/109	46/18722	0.0294343	0.0294343	0.349939	CLOCK/WNT5A	2
GO:0032924	GO:0032924	activin receptor signaling pathway	2/109	46/18722	0.0294343	0.0294343	0.349939	SMAD2/TGIF2	2
GO:0050919	GO:0050919	negative chemotaxis	2/109	46/18722	0.0294343	0.0294343	0.349939	SLIT3/WNT5A	2
GO:0061462	GO:0061462	protein localization to lysosome	2/109	46/18722	0.0294343	0.0294343	0.349939	CACNG2/ZFYVE16	2
GO:0051258	GO:0051258	protein polymerization	5/109	296/18722	0.0295087	0.0295087	0.349939	PRKCE/CDC42EP3/ARPC5/MAPRE1/MAP2	5
GO:0002791	GO:0002791	regulation of peptide secretion	4/109	200/18722	0.0295211	0.0295211	0.349939	PRKCE/GLUL/CLOCK/KLF7	4
GO:0030278	GO:0030278	regulation of ossification	3/109	115/18722	0.0296264	0.0296264	0.349939	PBX1/TOB2/WNT5A	3
GO:0043279	GO:0043279	response to alkaloid	3/109	115/18722	0.0296264	0.0296264	0.349939	ATG7/PRKCE/SLC1A2	3
GO:0008286	GO:0008286	insulin receptor signaling pathway	3/109	116/18722	0.0302875	0.0302875	0.349939	SMARCC1/SESN3/OSBPL8	3
GO:0015749	GO:0015749	monosaccharide transmembrane transport	3/109	116/18722	0.0302875	0.0302875	0.349939	SLC1A2/OSBPL8/IGF1	3
GO:0018107	GO:0018107	peptidyl-threonine phosphorylation	3/109	116/18722	0.0302875	0.0302875	0.349939	CALM1/WNT5A/HIPK2	3
GO:0090087	GO:0090087	regulation of peptide transport	4/109	202/18722	0.0304628	0.0304628	0.349939	PRKCE/GLUL/CLOCK/KLF7	4
GO:0010761	GO:0010761	fibroblast migration	2/109	47/18722	0.0306276	0.0306276	0.349939	PRKCE/ARID5B	2
GO:0010799	GO:0010799	regulation of peptidyl-threonine phosphorylation	2/109	47/18722	0.0306276	0.0306276	0.349939	CALM1/WNT5A	2
GO:0050885	GO:0050885	neuromuscular process controlling balance	2/109	47/18722	0.0306276	0.0306276	0.349939	NRXN1/RBFOX2	2
GO:0042886	GO:0042886	amide transport	5/109	301/18722	0.0313922	0.0313922	0.349939	SMAD2/PRKCE/GLUL/CLOCK/KLF7	5
GO:0034219	GO:0034219	carbohydrate transmembrane transport	3/109	118/18722	0.0316331	0.0316331	0.349939	SLC1A2/OSBPL8/IGF1	3
GO:0051101	GO:0051101	regulation of DNA binding	3/109	118/18722	0.0316331	0.0316331	0.349939	CALM1/HIPK2/IGF1	3
GO:0048146	GO:0048146	positive regulation of fibroblast proliferation	2/109	48/18722	0.0318399	0.0318399	0.349939	WNT5A/IGF1	2
GO:2000059	GO:2000059	negative regulation of ubiquitin-dependent protein catabolic process	2/109	48/18722	0.0318399	0.0318399	0.349939	SMARCC1/HIPK2	2
GO:0001503	GO:0001503	ossification	6/109	408/18722	0.0320891	0.0320891	0.349939	PBX1/TOB2/SP3/RUNX1/WNT5A/IGF1	6
GO:0090287	GO:0090287	regulation of cellular response to growth factor stimulus	5/109	304/18722	0.0325578	0.0325578	0.349939	SMAD2/RNF165/CTDSPL2/WNT5A/HIPK2	5
GO:0030218	GO:0030218	erythrocyte differentiation	3/109	120/18722	0.0330096	0.0330096	0.349939	SP3/RBFOX2/HIPK2	3
GO:0048593	GO:0048593	camera-type eye morphogenesis	3/109	120/18722	0.0330096	0.0330096	0.349939	SP3/WNT5A/HIPK2	3
GO:0045778	GO:0045778	positive regulation of ossification	2/109	49/18722	0.0330709	0.0330709	0.349939	TOB2/WNT5A	2
GO:0072666	GO:0072666	establishment of protein localization to vacuole	2/109	49/18722	0.0330709	0.0330709	0.349939	CACNG2/ZFYVE16	2
GO:0009914	GO:0009914	hormone transport	5/109	306/18722	0.0333498	0.0333498	0.349939	SMAD2/PRKCE/GLUL/CLOCK/KLF7	5
GO:0006836	GO:0006836	neurotransmitter transport	4/109	208/18722	0.0333938	0.0333938	0.349939	CALM1/NRXN1/PREPL/SLC1A2	4
GO:0042752	GO:0042752	regulation of circadian rhythm	3/109	121/18722	0.0337095	0.0337095	0.349939	ATG7/CLOCK/USP9X	3
GO:1902905	GO:1902905	positive regulation of supramolecular fiber organization	4/109	209/18722	0.0338978	0.0338978	0.349939	PRKCE/CDC42EP3/ARPC5/MAPRE1	4
GO:0001558	GO:0001558	regulation of cell growth	6/109	414/18722	0.0340954	0.0340954	0.349939	SLIT3/WNT5A/SGK3/MAP2/JADE1/IGF1	6
GO:0007623	GO:0007623	circadian rhythm	4/109	210/18722	0.0344063	0.0344063	0.349939	ATG7/KCND2/CLOCK/USP9X	4
GO:0031109	GO:0031109	microtubule polymerization or depolymerization	3/109	122/18722	0.0344171	0.0344171	0.349939	ATXN7/MAPRE1/MAP2	3
GO:0003231	GO:0003231	cardiac ventricle development	3/109	123/18722	0.0351323	0.0351323	0.349939	SLIT3/WNT5A/PRDM1	3
GO:0001505	GO:0001505	regulation of neurotransmitter levels	4/109	213/18722	0.0359583	0.0359583	0.349939	CALM1/NRXN1/PREPL/SLC1A2	4
GO:0018210	GO:0018210	peptidyl-threonine modification	3/109	125/18722	0.0365859	0.0365859	0.349939	CALM1/WNT5A/HIPK2	3
GO:0035196	GO:0035196	production of miRNAs involved in gene silencing by miRNA	2/109	52/18722	0.0368736	0.0368736	0.349939	SMAD2/AGO3	2
GO:0043090	GO:0043090	amino acid import	2/109	52/18722	0.0368736	0.0368736	0.349939	SLC7A1/SLC1A2	2
GO:0072132	GO:0072132	mesenchyme morphogenesis	2/109	52/18722	0.0368736	0.0368736	0.349939	SMAD2/WNT5A	2
GO:0048565	GO:0048565	digestive tract development	3/109	127/18722	0.03807	0.03807	0.349939	SMAD2/WNT5A/PRDM1	3
GO:0048568	GO:0048568	embryonic organ development	6/109	427/18722	0.0387176	0.0387176	0.349939	PBX1/SMAD2/SP3/WNT5A/HIPK2/PRDM1	6
GO:0031050	GO:0031050	dsRNA processing	2/109	54/18722	0.0394976	0.0394976	0.349939	SMAD2/AGO3	2
GO:0070918	GO:0070918	production of small RNA involved in gene silencing by RNA	2/109	54/18722	0.0394976	0.0394976	0.349939	SMAD2/AGO3	2
GO:0072698	GO:0072698	protein localization to microtubule cytoskeleton	2/109	54/18722	0.0394976	0.0394976	0.349939	HOOK3/MAPRE1	2
GO:2000300	GO:2000300	regulation of synaptic vesicle exocytosis	2/109	54/18722	0.0394976	0.0394976	0.349939	CALM1/PREPL	2
GO:0034101	GO:0034101	erythrocyte homeostasis	3/109	129/18722	0.0395846	0.0395846	0.349939	SP3/RBFOX2/HIPK2	3
GO:0008406	GO:0008406	gonad development	4/109	221/18722	0.040293	0.040293	0.349939	SLIT3/ARID5B/RNF38/WNT5A	4
GO:0030534	GO:0030534	adult behavior	3/109	130/18722	0.0403532	0.0403532	0.349939	NRXN1/SLC1A2/HIPK2	3
GO:0002067	GO:0002067	glandular epithelial cell differentiation	2/109	55/18722	0.0408356	0.0408356	0.349939	CLOCK/WNT5A	2
GO:0008333	GO:0008333	endosome to lysosome transport	2/109	55/18722	0.0408356	0.0408356	0.349939	HOOK3/SNX27	2
GO:0010676	GO:0010676	positive regulation of cellular carbohydrate metabolic process	2/109	55/18722	0.0408356	0.0408356	0.349939	PRKCE/IGF1	2
GO:0031113	GO:0031113	regulation of microtubule polymerization	2/109	55/18722	0.0408356	0.0408356	0.349939	MAPRE1/MAP2	2
GO:0090101	GO:0090101	negative regulation of transmembrane receptor protein serine/threonine kinase signaling pathway	3/109	131/18722	0.0411295	0.0411295	0.349939	CTDSPL2/WNT5A/HIPK2	3
GO:0030166	GO:0030166	proteoglycan biosynthetic process	2/109	56/18722	0.0421905	0.0421905	0.349939	DSE/IGF1	2
GO:0051495	GO:0051495	positive regulation of cytoskeleton organization	4/109	226/18722	0.0431472	0.0431472	0.349939	PRKCE/CDC42EP3/ARPC5/MAPRE1	4
GO:0032147	GO:0032147	activation of protein kinase activity	3/109	134/18722	0.0435033	0.0435033	0.349939	WNT5A/OSBPL8/IGF1	3
GO:0098727	GO:0098727	maintenance of cell number	3/109	134/18722	0.0435033	0.0435033	0.349939	HOOK3/DDX6/IGF1	3
GO:0051785	GO:0051785	positive regulation of nuclear division	2/109	57/18722	0.0435621	0.0435621	0.349939	WNT5A/IGF1	2
GO:0045137	GO:0045137	development of primary sexual characteristics	4/109	227/18722	0.0437314	0.0437314	0.349939	SLIT3/ARID5B/RNF38/WNT5A	4
GO:0003002	GO:0003002	regionalization	5/109	331/18722	0.0442699	0.0442699	0.349939	PBX1/SMAD2/WNT5A/POFUT1/HIPK2	5
GO:0044380	GO:0044380	protein localization to cytoskeleton	2/109	58/18722	0.0449502	0.0449502	0.349939	HOOK3/MAPRE1	2
GO:0050714	GO:0050714	positive regulation of protein secretion	3/109	137/18722	0.0459444	0.0459444	0.349939	PRKCE/GLUL/IGF1	3
GO:0055123	GO:0055123	digestive system development	3/109	137/18722	0.0459444	0.0459444	0.349939	SMAD2/WNT5A/PRDM1	3
GO:0090090	GO:0090090	negative regulation of canonical Wnt signaling pathway	3/109	137/18722	0.0459444	0.0459444	0.349939	RBMS3/WNT5A/JADE1	3
GO:0033013	GO:0033013	tetrapyrrole metabolic process	2/109	59/18722	0.0463546	0.0463546	0.349939	MTR/COX15	2
GO:0035107	GO:0035107	appendage morphogenesis	3/109	138/18722	0.046773	0.046773	0.349939	PBX1/RNF165/WNT5A	3
GO:0035108	GO:0035108	limb morphogenesis	3/109	138/18722	0.046773	0.046773	0.349939	PBX1/RNF165/WNT5A	3
GO:0031638	GO:0031638	zymogen activation	2/109	60/18722	0.047775	0.047775	0.349939	RUNX1/C1RL	2
GO:0060560	GO:0060560	developmental growth involved in morphogenesis	4/109	234/18722	0.047946	0.047946	0.349939	SLIT3/USP9X/WNT5A/MAP2	4
GO:0007292	GO:0007292	female gamete generation	3/109	140/18722	0.0484523	0.0484523	0.349939	TOB2/USP9X/IGF1	3
GO:0050768	GO:0050768	negative regulation of neurogenesis	3/109	140/18722	0.0484523	0.0484523	0.349939	HOOK3/WNT5A/MAP2	3
GO:0048738	GO:0048738	cardiac muscle tissue development	4/109	236/18722	0.0491902	0.0491902	0.349939	SGCD/RUNX1/WNT5A/IGF1	4
GO:0090068	GO:0090068	positive regulation of cell cycle process	4/109	236/18722	0.0491902	0.0491902	0.349939	PBX1/PRKCE/WNT5A/IGF1	4
GO:0008584	GO:0008584	male gonad development	3/109	141/18722	0.049303	0.049303	0.349939	ARID5B/RNF38/WNT5A	3
GO:0031334	GO:0031334	positive regulation of protein-containing complex assembly	4/109	237/18722	0.049819	0.049819	0.349939	PRKCE/CDC42EP3/ARPC5/MAPRE1	4

## Sheet: Clusterprofiler R 92a-3p
	ID	Description	GeneRatio	BgRatio	pvalue	p.adjust	qvalue	geneID	Count
GO:0017158	GO:0017158	regulation of calcium ion-dependent exocytosis	3/1968	39/18722	0.000381385	0.000381385	0.221564	CACNA1I/SYT1/RAP1B	3
GO:0051588	GO:0051588	regulation of neurotransmitter transport	4/1968	100/18722	0.000480163	0.000480163	0.221564	PER2/SYT1/RAP1B/CAMK2A	4
GO:0090630	GO:0090630	activation of GTPase activity	4/1968	115/18722	0.000812734	0.000812734	0.221564	EVI5/TBC1D12/TSC1/RABGAP1L	4
GO:0006836	GO:0006836	neurotransmitter transport	5/1968	208/18722	0.000953084	0.000953084	0.221564	PER2/SYT1/RAP1B/CAMK2A/SLC1A2	5
GO:0001505	GO:0001505	regulation of neurotransmitter levels	5/1968	213/18722	0.00105965	0.00105965	0.221564	PER2/SYT1/RAP1B/CAMK2A/SLC1A2	5
GO:0002931	GO:0002931	response to ischemia	3/1968	58/18722	0.00122579	0.00122579	0.221564	CPEB4/PER2/CAMK2A	3
GO:0051938	GO:0051938	L-glutamate import	2/1968	15/18722	0.00132381	0.00132381	0.221564	PER2/SLC1A2	2
GO:0098712	GO:0098712	L-glutamate import across plasma membrane	2/1968	15/18722	0.00132381	0.00132381	0.221564	PER2/SLC1A2	2
GO:0017156	GO:0017156	calcium-ion regulated exocytosis	3/1968	64/18722	0.00162966	0.00162966	0.242447	CACNA1I/SYT1/RAP1B	3
GO:0045956	GO:0045956	positive regulation of calcium ion-dependent exocytosis	2/1968	18/18722	0.00191546	0.00191546	0.25647	CACNA1I/SYT1	2
GO:0071605	GO:0071605	monocyte chemotactic protein-1 production	2/1968	21/18722	0.00261065	0.00261065	0.291294	MCOLN2/SOCS5	2
GO:0071637	GO:0071637	regulation of monocyte chemotactic protein-1 production	2/1968	21/18722	0.00261065	0.00261065	0.291294	MCOLN2/SOCS5	2
GO:0071218	GO:0071218	cellular response to misfolded protein	2/1968	23/18722	0.00313052	0.00313052	0.292185	ATXN3/DNAJB12	2
GO:0051570	GO:0051570	regulation of histone H3-K9 methylation	2/1968	24/18722	0.00340713	0.00340713	0.292185	ATRX/SETD7	2
GO:0036315	GO:0036315	cellular response to sterol	2/1968	25/18722	0.00369474	0.00369474	0.292185	INSIG1/GRAMD1B	2
GO:0051788	GO:0051788	response to misfolded protein	2/1968	25/18722	0.00369474	0.00369474	0.292185	ATXN3/DNAJB12	2
GO:0046928	GO:0046928	regulation of neurotransmitter secretion	3/1968	86/18722	0.00378189	0.00378189	0.292185	SYT1/RAP1B/CAMK2A	3
GO:0098739	GO:0098739	import across plasma membrane	4/1968	177/18722	0.00392796	0.00392796	0.292185	SLC12A5/PER2/STEAP2/SLC1A2	4
GO:0015813	GO:0015813	L-glutamate transmembrane transport	2/1968	27/18722	0.00430268	0.00430268	0.303214	PER2/SLC1A2	2
GO:0003333	GO:0003333	amino acid transmembrane transport	3/1968	98/18722	0.00544949	0.00544949	0.316194	PER2/SLC38A11/SLC1A2	3
GO:0010259	GO:0010259	multicellular organism aging	2/1968	33/18722	0.0063823	0.0063823	0.316194	SLC1A2/TP63	2
GO:0098810	GO:0098810	neurotransmitter reuptake	2/1968	35/18722	0.00715867	0.00715867	0.316194	PER2/SLC1A2	2
GO:0036314	GO:0036314	response to sterol	2/1968	36/18722	0.00756211	0.00756211	0.316194	INSIG1/GRAMD1B	2
GO:0034260	GO:0034260	negative regulation of GTPase activity	2/1968	37/18722	0.0079756	0.0079756	0.316194	LRCH1/TSC1	2
GO:0051567	GO:0051567	histone H3-K9 methylation	2/1968	37/18722	0.0079756	0.0079756	0.316194	ATRX/SETD7	2
GO:0035136	GO:0035136	forelimb morphogenesis	2/1968	38/18722	0.00839908	0.00839908	0.316194	ATRX/TP63	2
GO:0002064	GO:0002064	epithelial cell development	4/1968	220/18722	0.00840443	0.00840443	0.316194	ATRX/FOSL2/RAP1B/TP63	4
GO:0010810	GO:0010810	regulation of cell-substrate adhesion	4/1968	221/18722	0.00853635	0.00853635	0.316194	ATXN3/TSC1/NPNT/SPOCK2	4
GO:0043087	GO:0043087	regulation of GTPase activity	5/1968	348/18722	0.00863882	0.00863882	0.316194	LRCH1/EVI5/TBC1D12/TSC1/RABGAP1L	5
GO:0035967	GO:0035967	cellular response to topologically incorrect protein	3/1968	116/18722	0.00867072	0.00867072	0.316194	ATXN3/HERPUD2/DNAJB12	3
GO:0006887	GO:0006887	exocytosis	5/1968	352/18722	0.00904925	0.00904925	0.316194	CDK16/CACNA1I/SYT1/RAP1B/STEAP2	5
GO:0098657	GO:0098657	import into cell	4/1968	227/18722	0.00935641	0.00935641	0.316194	SLC12A5/PER2/STEAP2/SLC1A2	4
GO:0045055	GO:0045055	regulated exocytosis	4/1968	230/18722	0.00978507	0.00978507	0.316194	CACNA1I/SYT1/RAP1B/STEAP2	4
GO:0010811	GO:0010811	positive regulation of cell-substrate adhesion	3/1968	123/18722	0.0101682	0.0101682	0.316194	TSC1/NPNT/SPOCK2	3
GO:0001504	GO:0001504	neurotransmitter uptake	2/1968	43/18722	0.0106636	0.0106636	0.316194	PER2/SLC1A2	2
GO:0051259	GO:0051259	protein complex oligomerization	4/1968	238/18722	0.0109902	0.0109902	0.316194	SYT1/KCNC4/SLC1A2/TP63	4
GO:0089718	GO:0089718	amino acid import across plasma membrane	2/1968	44/18722	0.0111454	0.0111454	0.316194	PER2/SLC1A2	2
GO:0006813	GO:0006813	potassium ion transport	4/1968	241/18722	0.0114657	0.0114657	0.316194	SLC12A5/WWP2/TSC1/KCNC4	4
GO:0060119	GO:0060119	inner ear receptor cell development	2/1968	45/18722	0.0116367	0.0116367	0.316194	ATP8B1/TRIP11	2
GO:0006888	GO:0006888	endoplasmic reticulum to Golgi vesicle-mediated transport	3/1968	130/18722	0.0118072	0.0118072	0.316194	YIPF4/INSIG1/TRIP11	3
GO:0006661	GO:0006661	phosphatidylinositol biosynthetic process	3/1968	131/18722	0.012053	0.012053	0.316194	EFR3A/PITPNM2/SOCS5	3
GO:0030900	GO:0030900	forebrain development	5/1968	379/18722	0.0121785	0.0121785	0.316194	ATRX/TSC1/PCDH9/SLC1A2/DCLK2	5
GO:0035264	GO:0035264	multicellular organism growth	3/1968	132/18722	0.0123018	0.0123018	0.316194	SLC12A5/ATRX/SLC1A2	3
GO:0061647	GO:0061647	histone H3-K9 modification	2/1968	48/18722	0.0131666	0.0131666	0.316194	ATRX/SETD7	2
GO:0120009	GO:0120009	intermembrane lipid transfer	2/1968	48/18722	0.0131666	0.0131666	0.316194	PITPNM2/GRAMD1B	2
GO:1903305	GO:1903305	regulation of regulated secretory pathway	3/1968	136/18722	0.0133263	0.0133263	0.316194	CACNA1I/SYT1/RAP1B	3
GO:0006338	GO:0006338	chromatin remodeling	4/1968	255/18722	0.0138602	0.0138602	0.316194	ARID1B/ATRX/LIN54/TP63	4
GO:0043547	GO:0043547	positive regulation of GTPase activity	4/1968	255/18722	0.0138602	0.0138602	0.316194	EVI5/TBC1D12/TSC1/RABGAP1L	4
GO:1903307	GO:1903307	positive regulation of regulated secretory pathway	2/1968	51/18722	0.014779	0.014779	0.316194	CACNA1I/SYT1	2
GO:0006865	GO:0006865	amino acid transport	3/1968	143/18722	0.0152335	0.0152335	0.316194	PER2/SLC38A11/SLC1A2	3
GO:0043090	GO:0043090	amino acid import	2/1968	52/18722	0.0153345	0.0153345	0.316194	PER2/SLC1A2	2
GO:0106106	GO:0106106	cold-induced thermogenesis	3/1968	144/18722	0.0155179	0.0155179	0.316194	ARRDC3/PER2/ELOVL6	3
GO:0120161	GO:0120161	regulation of cold-induced thermogenesis	3/1968	144/18722	0.0155179	0.0155179	0.316194	ARRDC3/PER2/ELOVL6	3
GO:0007269	GO:0007269	neurotransmitter secretion	3/1968	145/18722	0.0158053	0.0158053	0.316194	SYT1/RAP1B/CAMK2A	3
GO:0099643	GO:0099643	signal release from synapse	3/1968	145/18722	0.0158053	0.0158053	0.316194	SYT1/RAP1B/CAMK2A	3
GO:0006325	GO:0006325	chromatin organization	5/1968	409/18722	0.0164415	0.0164415	0.316194	ARID1B/ATRX/LIN54/SETD7/TP63	5
GO:2000300	GO:2000300	regulation of synaptic vesicle exocytosis	2/1968	54/18722	0.0164721	0.0164721	0.316194	SYT1/RAP1B	2
GO:1905039	GO:1905039	carboxylic acid transmembrane transport	3/1968	149/18722	0.0169849	0.0169849	0.316194	PER2/SLC38A11/SLC1A2	3
GO:1903825	GO:1903825	organic acid transmembrane transport	3/1968	150/18722	0.0172873	0.0172873	0.316194	PER2/SLC38A11/SLC1A2	3
GO:0015800	GO:0015800	acidic amino acid transport	2/1968	56/18722	0.0176447	0.0176447	0.316194	PER2/SLC1A2	2
GO:0070534	GO:0070534	protein K63-linked ubiquitination	2/1968	56/18722	0.0176447	0.0176447	0.316194	WWP2/TRAF3	2
GO:0031056	GO:0031056	regulation of histone modification	3/1968	152/18722	0.0179012	0.0179012	0.316194	GLYR1/ATRX/SETD7	3
GO:0007030	GO:0007030	Golgi organization	3/1968	157/18722	0.0194888	0.0194888	0.316194	YIPF4/ATP8B1/TRIP11	3
GO:1990845	GO:1990845	adaptive thermogenesis	3/1968	157/18722	0.0194888	0.0194888	0.316194	ARRDC3/PER2/ELOVL6	3
GO:0006289	GO:0006289	nucleotide-excision repair	2/1968	60/18722	0.0200927	0.0200927	0.316194	ATXN3/POLK	2
GO:0035966	GO:0035966	response to topologically incorrect protein	3/1968	159/18722	0.020145	0.020145	0.316194	ATXN3/HERPUD2/DNAJB12	3
GO:0046488	GO:0046488	phosphatidylinositol metabolic process	3/1968	159/18722	0.020145	0.020145	0.316194	EFR3A/PITPNM2/SOCS5	3
GO:0045785	GO:0045785	positive regulation of cell adhesion	5/1968	437/18722	0.0212301	0.0212301	0.316194	TSC1/NPNT/SPOCK2/SOCS5/ZFHX3	5
GO:0060113	GO:0060113	inner ear receptor cell differentiation	2/1968	62/18722	0.021367	0.021367	0.316194	ATP8B1/TRIP11	2
GO:0048193	GO:0048193	Golgi vesicle transport	4/1968	296/18722	0.0226216	0.0226216	0.316194	YIPF4/INSIG1/STEAP2/TRIP11	4
GO:0046854	GO:0046854	phosphatidylinositol phosphate biosynthetic process	2/1968	64/18722	0.0226741	0.0226741	0.316194	EFR3A/SOCS5	2
GO:1902475	GO:1902475	L-alpha-amino acid transmembrane transport	2/1968	65/18722	0.0233398	0.0233398	0.316194	PER2/SLC1A2	2
GO:0015849	GO:0015849	organic acid transport	4/1968	303/18722	0.0243899	0.0243899	0.316194	PER2/ATP8B1/SLC38A11/SLC1A2	4
GO:0042490	GO:0042490	mechanoreceptor differentiation	2/1968	67/18722	0.0246952	0.0246952	0.316194	ATP8B1/TRIP11	2
GO:0032922	GO:0032922	circadian regulation of gene expression	2/1968	68/18722	0.0253848	0.0253848	0.316194	PER2/ZFHX3	2
GO:1904888	GO:1904888	cranial skeletal system development	2/1968	68/18722	0.0253848	0.0253848	0.316194	INSIG1/TP63	2
GO:0001659	GO:0001659	temperature homeostasis	3/1968	174/18722	0.0254534	0.0254534	0.316194	ARRDC3/PER2/ELOVL6	3
GO:0015807	GO:0015807	L-amino acid transport	2/1968	69/18722	0.0260821	0.0260821	0.316194	PER2/SLC1A2	2
GO:0031060	GO:0031060	regulation of histone methylation	2/1968	69/18722	0.0260821	0.0260821	0.316194	ATRX/SETD7	2
GO:0045669	GO:0045669	positive regulation of osteoblast differentiation	2/1968	69/18722	0.0260821	0.0260821	0.316194	NPNT/TP63	2
GO:0070192	GO:0070192	chromosome organization involved in meiotic cell cycle	2/1968	69/18722	0.0260821	0.0260821	0.316194	ATRX/CCNE2	2
GO:0023061	GO:0023061	signal release	5/1968	463/18722	0.0264237	0.0264237	0.316194	CDK16/PER2/SYT1/RAP1B/CAMK2A	5
GO:0007626	GO:0007626	locomotory behavior	3/1968	179/18722	0.0273745	0.0273745	0.316194	ARRDC3/TSC1/ZFHX3	3
GO:0050795	GO:0050795	regulation of behavior	2/1968	71/18722	0.0275	0.0275	0.316194	ARRDC3/ZFHX3	2
GO:0006479	GO:0006479	protein methylation	3/1968	181/18722	0.0281641	0.0281641	0.316194	PCMTD1/ATRX/SETD7	3
GO:0008213	GO:0008213	protein alkylation	3/1968	181/18722	0.0281641	0.0281641	0.316194	PCMTD1/ATRX/SETD7	3
GO:0046323	GO:0046323	glucose import	2/1968	74/18722	0.0296839	0.0296839	0.316194	TSC1/SLC1A2	2
GO:0002292	GO:0002292	T cell differentiation involved in immune response	2/1968	75/18722	0.0304269	0.0304269	0.316194	TSC1/SOCS5	2
GO:0048839	GO:0048839	inner ear development	3/1968	188/18722	0.0310229	0.0310229	0.316194	INSIG1/ATP8B1/TRIP11	3
GO:0021766	GO:0021766	hippocampus development	2/1968	80/18722	0.0342509	0.0342509	0.316194	TSC1/DCLK2	2
GO:0021562	GO:0021562	vestibulocochlear nerve development	1/1968	10/18722	0.0357414	0.0357414	0.316194	ATP8B1	1
GO:0031340	GO:0031340	positive regulation of vesicle fusion	1/1968	10/18722	0.0357414	0.0357414	0.316194	SYT1	1
GO:0035520	GO:0035520	monoubiquitinated protein deubiquitination	1/1968	10/18722	0.0357414	0.0357414	0.316194	ATXN3	1
GO:0035999	GO:0035999	tetrahydrofolate interconversion	1/1968	10/18722	0.0357414	0.0357414	0.316194	MTHFD2	1
GO:0045625	GO:0045625	regulation of T-helper 1 cell differentiation	1/1968	10/18722	0.0357414	0.0357414	0.316194	SOCS5	1
GO:0045792	GO:0045792	negative regulation of cell size	1/1968	10/18722	0.0357414	0.0357414	0.316194	TSC1	1
GO:0048280	GO:0048280	vesicle fusion with Golgi apparatus	1/1968	10/18722	0.0357414	0.0357414	0.316194	YIPF4	1
GO:0060513	GO:0060513	prostatic bud formation	1/1968	10/18722	0.0357414	0.0357414	0.316194	TP63	1
GO:0060525	GO:0060525	prostate glandular acinus development	1/1968	10/18722	0.0357414	0.0357414	0.316194	TP63	1
GO:0070862	GO:0070862	negative regulation of protein exit from endoplasmic reticulum	1/1968	10/18722	0.0357414	0.0357414	0.316194	INSIG1	1
GO:2001225	GO:2001225	regulation of chloride transport	1/1968	10/18722	0.0357414	0.0357414	0.316194	ATP8B1	1
GO:0017157	GO:0017157	regulation of exocytosis	3/1968	202/18722	0.0371819	0.0371819	0.316194	CACNA1I/SYT1/RAP1B	3
GO:0006835	GO:0006835	dicarboxylic acid transport	2/1968	84/18722	0.0374377	0.0374377	0.316194	PER2/SLC1A2	2
GO:0010921	GO:0010921	regulation of phosphatase activity	2/1968	84/18722	0.0374377	0.0374377	0.316194	TSC1/NPNT	2
GO:0055072	GO:0055072	iron ion homeostasis	2/1968	85/18722	0.0382517	0.0382517	0.316194	NEO1/STEAP2	2
GO:0045921	GO:0045921	positive regulation of exocytosis	2/1968	86/18722	0.0390724	0.0390724	0.316194	CACNA1I/SYT1	2
GO:0006971	GO:0006971	hypotonic response	1/1968	11/18722	0.0392456	0.0392456	0.316194	SLC12A5	1
GO:0018026	GO:0018026	peptidyl-lysine monomethylation	1/1968	11/18722	0.0392456	0.0392456	0.316194	SETD7	1
GO:0021860	GO:0021860	pyramidal neuron development	1/1968	11/18722	0.0392456	0.0392456	0.316194	DCLK2	1
GO:0033625	GO:0033625	positive regulation of integrin activation	1/1968	11/18722	0.0392456	0.0392456	0.316194	RAP1B	1
GO:0043589	GO:0043589	skin morphogenesis	1/1968	11/18722	0.0392456	0.0392456	0.316194	TP63	1
GO:0045628	GO:0045628	regulation of T-helper 2 cell differentiation	1/1968	11/18722	0.0392456	0.0392456	0.316194	SOCS5	1
GO:0046929	GO:0046929	negative regulation of neurotransmitter secretion	1/1968	11/18722	0.0392456	0.0392456	0.316194	RAP1B	1
GO:0048096	GO:0048096	chromatin-mediated maintenance of transcription	1/1968	11/18722	0.0392456	0.0392456	0.316194	ARID1B	1
GO:0055015	GO:0055015	ventricular cardiac muscle cell development	1/1968	11/18722	0.0392456	0.0392456	0.316194	FHL2	1
GO:0060742	GO:0060742	epithelial cell differentiation involved in prostate gland development	1/1968	11/18722	0.0392456	0.0392456	0.316194	TP63	1
GO:0070341	GO:0070341	fat cell proliferation	1/1968	11/18722	0.0392456	0.0392456	0.316194	PER2	1
GO:0070344	GO:0070344	regulation of fat cell proliferation	1/1968	11/18722	0.0392456	0.0392456	0.316194	PER2	1
GO:0070778	GO:0070778	L-aspartate transmembrane transport	1/1968	11/18722	0.0392456	0.0392456	0.316194	SLC1A2	1
GO:0071609	GO:0071609	chemokine (C-C motif) ligand 5 production	1/1968	11/18722	0.0392456	0.0392456	0.316194	MCOLN2	1
GO:0071649	GO:0071649	regulation of chemokine (C-C motif) ligand 5 production	1/1968	11/18722	0.0392456	0.0392456	0.316194	MCOLN2	1
GO:0090649	GO:0090649	response to oxygen-glucose deprivation	1/1968	11/18722	0.0392456	0.0392456	0.316194	TSC1	1
GO:0099022	GO:0099022	vesicle tethering	1/1968	11/18722	0.0392456	0.0392456	0.316194	TRIP11	1
GO:0106072	GO:0106072	negative regulation of adenylate cyclase-activating G protein-coupled receptor signaling pathway	1/1968	11/18722	0.0392456	0.0392456	0.316194	ARRDC3	1
GO:1900112	GO:1900112	regulation of histone H3-K9 trimethylation	1/1968	11/18722	0.0392456	0.0392456	0.316194	ATRX	1
GO:2000343	GO:2000343	positive regulation of chemokine (C-X-C motif) ligand 2 production	1/1968	11/18722	0.0392456	0.0392456	0.316194	MCOLN2	1
GO:0044070	GO:0044070	regulation of anion transport	2/1968	87/18722	0.0398998	0.0398998	0.316194	PER2/ATP8B1	2
GO:0046474	GO:0046474	glycerophospholipid biosynthetic process	3/1968	211/18722	0.0414487	0.0414487	0.316194	EFR3A/PITPNM2/SOCS5	3
GO:0042475	GO:0042475	odontogenesis of dentin-containing tooth	2/1968	90/18722	0.0424218	0.0424218	0.316194	FAM20C/TP63	2
GO:0043583	GO:0043583	ear development	3/1968	213/18722	0.0424292	0.0424292	0.316194	INSIG1/ATP8B1/TRIP11	3
GO:0009886	GO:0009886	post-embryonic animal morphogenesis	1/1968	12/18722	0.0427372	0.0427372	0.316194	ATRX	1
GO:0032780	GO:0032780	negative regulation of ATPase activity	1/1968	12/18722	0.0427372	0.0427372	0.316194	TSC1	1
GO:0034086	GO:0034086	maintenance of sister chromatid cohesion	1/1968	12/18722	0.0427372	0.0427372	0.316194	ATRX	1
GO:0034088	GO:0034088	maintenance of mitotic sister chromatid cohesion	1/1968	12/18722	0.0427372	0.0427372	0.316194	ATRX	1
GO:0035112	GO:0035112	genitalia morphogenesis	1/1968	12/18722	0.0427372	0.0427372	0.316194	TP63	1
GO:0045605	GO:0045605	negative regulation of epidermal cell differentiation	1/1968	12/18722	0.0427372	0.0427372	0.316194	TP63	1
GO:0045683	GO:0045683	negative regulation of epidermis development	1/1968	12/18722	0.0427372	0.0427372	0.316194	TP63	1
GO:0060009	GO:0060009	Sertoli cell development	1/1968	12/18722	0.0427372	0.0427372	0.316194	ATRX	1
GO:0060394	GO:0060394	negative regulation of pathway-restricted SMAD protein phosphorylation	1/1968	12/18722	0.0427372	0.0427372	0.316194	LDLRAD4	1
GO:0060601	GO:0060601	lateral sprouting from an epithelium	1/1968	12/18722	0.0427372	0.0427372	0.316194	TP63	1
GO:0072520	GO:0072520	seminiferous tubule development	1/1968	12/18722	0.0427372	0.0427372	0.316194	ATRX	1
GO:0072711	GO:0072711	cellular response to hydroxyurea	1/1968	12/18722	0.0427372	0.0427372	0.316194	ATRX	1
GO:2000035	GO:2000035	regulation of stem cell division	1/1968	12/18722	0.0427372	0.0427372	0.316194	PRDM15	1
GO:2000105	GO:2000105	positive regulation of DNA-dependent DNA replication	1/1968	12/18722	0.0427372	0.0427372	0.316194	ATRX	1
GO:0000082	GO:0000082	G1/S transition of mitotic cell cycle	3/1968	214/18722	0.0429238	0.0429238	0.316194	CDK16/CCNE2/CAMK2A	3
GO:0072330	GO:0072330	monocarboxylic acid biosynthetic process	3/1968	214/18722	0.0429238	0.0429238	0.316194	INSIG1/PER2/ELOVL6	3
GO:0031589	GO:0031589	cell-substrate adhesion	4/1968	363/18722	0.0429664	0.0429664	0.316194	ATXN3/TSC1/NPNT/SPOCK2	4
GO:0002065	GO:0002065	columnar/cuboidal epithelial cell differentiation	2/1968	91/18722	0.0432755	0.0432755	0.316194	FAM20C/TP63	2
GO:0051952	GO:0051952	regulation of amine transport	2/1968	91/18722	0.0432755	0.0432755	0.316194	PER2/SYT1	2
GO:0032259	GO:0032259	methylation	4/1968	364/18722	0.0433286	0.0433286	0.316194	PCMTD1/ATRX/SETD7/PRDM15	4
GO:0060349	GO:0060349	bone morphogenesis	2/1968	93/18722	0.0450021	0.0450021	0.316194	INSIG1/TRIP11	2
GO:0071805	GO:0071805	potassium ion transmembrane transport	3/1968	219/18722	0.0454405	0.0454405	0.316194	SLC12A5/WWP2/KCNC4	3
GO:0003334	GO:0003334	keratinocyte development	1/1968	13/18722	0.0462163	0.0462163	0.316194	FOSL2	1
GO:0005513	GO:0005513	detection of calcium ion	1/1968	13/18722	0.0462163	0.0462163	0.316194	SYT1	1
GO:0007183	GO:0007183	SMAD protein complex assembly	1/1968	13/18722	0.0462163	0.0462163	0.316194	LDLRAD4	1
GO:0010958	GO:0010958	regulation of amino acid import across plasma membrane	1/1968	13/18722	0.0462163	0.0462163	0.316194	PER2	1
GO:0021859	GO:0021859	pyramidal neuron differentiation	1/1968	13/18722	0.0462163	0.0462163	0.316194	DCLK2	1
GO:0030497	GO:0030497	fatty acid elongation	1/1968	13/18722	0.0462163	0.0462163	0.316194	ELOVL6	1
GO:0032530	GO:0032530	regulation of microvillus organization	1/1968	13/18722	0.0462163	0.0462163	0.316194	ATP8B1	1
GO:0033262	GO:0033262	regulation of nuclear cell cycle DNA replication	1/1968	13/18722	0.0462163	0.0462163	0.316194	ATRX	1
GO:0042761	GO:0042761	very long-chain fatty acid biosynthetic process	1/1968	13/18722	0.0462163	0.0462163	0.316194	ELOVL6	1
GO:0043379	GO:0043379	memory T cell differentiation	1/1968	13/18722	0.0462163	0.0462163	0.316194	TSC1	1
GO:0060347	GO:0060347	heart trabecula formation	1/1968	13/18722	0.0462163	0.0462163	0.316194	FHL2	1
GO:0072710	GO:0072710	response to hydroxyurea	1/1968	13/18722	0.0462163	0.0462163	0.316194	ATRX	1
GO:0090161	GO:0090161	Golgi ribbon formation	1/1968	13/18722	0.0462163	0.0462163	0.316194	TRIP11	1
GO:0098814	GO:0098814	spontaneous synaptic transmission	1/1968	13/18722	0.0462163	0.0462163	0.316194	SYT1	1
GO:0106070	GO:0106070	regulation of adenylate cyclase-activating G protein-coupled receptor signaling pathway	1/1968	13/18722	0.0462163	0.0462163	0.316194	ARRDC3	1
GO:1903789	GO:1903789	regulation of amino acid transmembrane transport	1/1968	13/18722	0.0462163	0.0462163	0.316194	PER2	1
GO:0008593	GO:0008593	regulation of Notch signaling pathway	2/1968	95/18722	0.046754	0.046754	0.316194	WWP2/TP63	2
GO:0015914	GO:0015914	phospholipid transport	2/1968	96/18722	0.0476393	0.0476393	0.316194	PITPNM2/ATP8B1	2
GO:0042632	GO:0042632	cholesterol homeostasis	2/1968	96/18722	0.0476393	0.0476393	0.316194	INSIG1/GRAMD1B	2
GO:0055092	GO:0055092	sterol homeostasis	2/1968	97/18722	0.0485307	0.0485307	0.316194	INSIG1/GRAMD1B	2
GO:0120162	GO:0120162	positive regulation of cold-induced thermogenesis	2/1968	97/18722	0.0485307	0.0485307	0.316194	PER2/ELOVL6	2
GO:0051346	GO:0051346	negative regulation of hydrolase activity	4/1968	379/18722	0.0489712	0.0489712	0.316194	LRCH1/TSC1/SPOCK2/CAMK2A	4
GO:0032642	GO:0032642	regulation of chemokine production	2/1968	98/18722	0.0494283	0.0494283	0.316194	MCOLN2/SOCS5	2
GO:0000212	GO:0000212	meiotic spindle organization	1/1968	14/18722	0.0496829	0.0496829	0.316194	ATRX	1
GO:0002756	GO:0002756	MyD88-independent toll-like receptor signaling pathway	1/1968	14/18722	0.0496829	0.0496829	0.316194	TRAF3	1
GO:0002829	GO:0002829	negative regulation of type 2 immune response	1/1968	14/18722	0.0496829	0.0496829	0.316194	SOCS5	1
GO:0003413	GO:0003413	chondrocyte differentiation involved in endochondral bone morphogenesis	1/1968	14/18722	0.0496829	0.0496829	0.316194	TRIP11	1
GO:0007175	GO:0007175	negative regulation of epidermal growth factor-activated receptor activity	1/1968	14/18722	0.0496829	0.0496829	0.316194	SOCS5	1
GO:0010838	GO:0010838	positive regulation of keratinocyte proliferation	1/1968	14/18722	0.0496829	0.0496829	0.316194	TP63	1
GO:0031054	GO:0031054	pre-miRNA processing	1/1968	14/18722	0.0496829	0.0496829	0.316194	AGO3	1
GO:0031650	GO:0031650	regulation of heat generation	1/1968	14/18722	0.0496829	0.0496829	0.316194	ARRDC3	1
GO:0033212	GO:0033212	iron import into cell	1/1968	14/18722	0.0496829	0.0496829	0.316194	STEAP2	1
GO:0033605	GO:0033605	positive regulation of catecholamine secretion	1/1968	14/18722	0.0496829	0.0496829	0.316194	SYT1	1
GO:0035437	GO:0035437	maintenance of protein localization in endoplasmic reticulum	1/1968	14/18722	0.0496829	0.0496829	0.316194	INSIG1	1
GO:0038166	GO:0038166	angiotensin-activated signaling pathway	1/1968	14/18722	0.0496829	0.0496829	0.316194	CAMK2A	1
GO:0046655	GO:0046655	folic acid metabolic process	1/1968	14/18722	0.0496829	0.0496829	0.316194	MTHFD2	1
GO:0050872	GO:0050872	white fat cell differentiation	1/1968	14/18722	0.0496829	0.0496829	0.316194	PER2	1
GO:0051589	GO:0051589	negative regulation of neurotransmitter transport	1/1968	14/18722	0.0496829	0.0496829	0.316194	RAP1B	1
GO:0090715	GO:0090715	immunological memory formation process	1/1968	14/18722	0.0496829	0.0496829	0.316194	TSC1	1
GO:1904294	GO:1904294	positive regulation of ERAD pathway	1/1968	14/18722	0.0496829	0.0496829	0.316194	ATXN3	1
